# Supplementary material for: Super Potent Bispecific Llama VHH Antibodies Neutralize HIV via a Combination of gp41 and gp120 Epitopes
Source: Antibodies (Basel). 2019 Jun 18;8(2):38. doi: 10.3390/antib8020038 (PMC6640723; doi:10.3390/antib8020038)
Supplement: Supplementary file 1 [file antibodies-08-00038-s001.zip]

Archive with 1 entries (1 files):
- antibodies-475986-supplementary.xlsx
