# Supplementary material for: Super Potent Bispecific Llama VHH Antibodies Neutralize HIV via a Combination of gp41 and gp120 Epitopes
Source: Antibodies (Basel). 2019 Jun 18;8(2):38. doi: 10.3390/antib8020038 (PMC6640723; doi:10.3390/antib8020038)
Supplement: Supplementary file 1 [file antibodies-08-00038-s001.zip › antibodies-475986-supplementary.xlsx]

## Sheet: Sheet1
Table S1: Summary of neutralization data.
			IC50 µg/ml in TZM-bl cells
VIRUS	Subgroup	TIER	J3	3E3	2E7	11F1F	1B5	1H9	1F10
MS208.A1	A	1	6.5	0.17	2.9	●	0.1	●	0.1
Q23.17	A	1B	7.73	3.04	●	●	●	●	●
0330.v4.c3	A	2	0.97	●	●	●	●	●	●
3718.V3.C11	A	2	4.64	●	●	30.45	●	>50	●
92UG037	A	2	0.33	0.03	16	●	>50	●	17
Q259.D2.17	A	2	3.72	●	●	49.55	●	>50	●
Q769.D22	A	2	0.044	●	●	41.41	●	>50	●
Q461.E1	A	2	1.82	●	●	●	●	●	●
Q461.E2	A	2	●	0.31	●	11.75	●	>50	●
0260.v5.c36	A	?	12.14	●	●	●	●	●	●
842.d12	A	?	0.57	0.13	●	●	●	●	●
620345.C1	A/E	2	>50	●	●	>50	●	>50	●
703357	A/E	2	14.67	●	●	46.76	●	>50	●
C1080.C3	A/E	2	5.4	●	●	>50	●	>50	●
C2101.c01	A/E	2	10.39	>50	●	●	●	●	●
R1166.c01	A/E	2	2.42	13.81	●	●	●	●	●
R2184.C4	A/E	2	1.92	●	●	>50	●	>50	●
R3265.c06	A/E	2	12.13	35.27	●	●	●	●	●
242-14	A/G	1B	0.565	0.12	●	24.44	●	>50	●
271-11	A/G	1B	0.023	0.02	●	39.8	●	>50	●
DJ263.8	A/G	1B	0.023	●	●	>50	●	30.92	●
263-8	A/G	2	0.213	0.037	●	23.99	●	2.79	●
T250-4	A/G	2	0.19	14.5	●	●	●	●	●
T257-71	A/G	2	●	●	45	●	>50	●	>50
T278-50	A/G	2	0.84	4.1	>50	●	10	●	>50
T266-60	A/G	2	1.31	0.079	9	●	5.5	●	>50
T33-7	A/G	2	●	0.15	38	●	>50	●	38
T251-18	A/G	2/3	0.63	0.71	●	●	●	●	●
T257-31	A/G	3	33.85	6.5	●	17.35	●	>50	●
928-28	A/G	?	0.12	0.18	●	●	●	●	●
3301.v1.c24	A/C	2	0.97	0.18	●	●	●	●	●
6540.v4.c1	A/C	2	1.01	>50	●	●	●	●	●
6041.v3.c23	A/C	2	0.1	0.02	●	●	●	●	●
6545.v4.c1	A/C	?	1.19	●	●	●	●	●	●
0815.v3.c3	A/C/D	2	0.85	0.02	●	●	●	●	●
3103.v3.c10	A/C/D	2	7.99	●	●	●	●	●	●
MN	B	1A	●	●	17	●	>50	●	17
SF162.LS	B	1A	0.049	●	●	44.35	●	2.47	●
Bal.26	B	1B	0.023	0.1	●	28.3	●	0.84	●
SS1196.1	B	1B	0.13	0.71	●	●	●	●	●
1012_11_TC21_3257	B(T/F)	1B/2	1.2	●	●	●	●	●	●
1056_10_TA11_1826	B(T/F)	1B/2	0.97	●	●	●	●	●	●
1006_11_C3_1601	B(T/F)	2	0.19	●	●	●	●	●	●
1054_07_TC4_1499	B(T/F)	2	0.74	●	●	●	●	●	●
6535.3 *	B	2	0.101	2.78	41	>50	30	>50	>50
A/C10.0.29 *	B	2	14.35	>50	●	>50	●	16.17	●
CAAN5341.A2 *	B	2	0.284	10.85	●	28.95	●	>50	●
JRFL	B	2	●	●	36	●	48	●	>50
QH0692.42 *	B	2	0.193	0.13	●	>50	●	5.59	●
REJO4541.67 *	B	2	1.51	0.05	●	20.02	●	>50	●
RHPA4259.7 *	B	2	0.783	0.07	●	>50	●	47.69	●
SC422661.8 *	B	2	0.801	2.45	●	>50	●	9.73	●
THRO4156.18 *	B	2	0.633	0.85	>50	35.64	21	>50	>50
TRO.11 *	B	2	3.67	3.39	●	39.11	●	>50	●
WEAU_d15_410_5017B	B(T/F)	2	0.12	●	●	●	●	●	●
WITO41600.33 *	B	2	7.66	1.17	●	19.04	●	>50	●
YU2	B	2	0.21	●	●	●	●	15	●
PVO.4 *	B	3	0.958	0.52	●	>50	●	27.44	●
TRJO4551.58 *	B	3	23.77	11.8	>50	28.86	40	>50	>50
IIIb	B	?	0.1	1	10	●	6.4	●	>50
CH064.20	B/C	2	0.33	0.12	20	11.58	15	3.67	1.5
CH091.9	B/C	2	●	0.18	36	●	8.2	●	4.5
CH110.2	B/C	2	0.314	0.99	16	15.68	>50	22.19	2.6
CH111.8	B/C	2	0.534	>50	●	21.05	●	6.12	●
CH117.4	B/C	2	●	>50	●	●	●	●	●
CH119.10	B/C	2	●	1.1	●	●	●	●	●
CH181.12	B/C	2	0.126	0.86	>50	27.67	5.9	0.72	0.8
CNE19	B/C	2	0.08	0.37	●	●	●	●	●
CNE20	B/C	2	0.42	>50	●	●	●	●	●
CNE21	B/C	2	0.1	2.44	●	●	●	●	●
CH038.12	B/C	2/3	0.56	>50	13	●	>50	3.1	0.8
CH114.8	B/C	2/3	●	11.1	●	●	●	●	●
CH115.12	B/C	2/3	●	>50	●	●	●	●	●
CH120.6	B/C	2/3	●	>50	●	●	●	●	●
CH070.1	B/C	3	●	>50	●	●	●	●	●
93MW965.26	C	1A	0.023	2.09	●	2.28	●	0.16	●
ZM109F.PB4 *	C	1B	0.033	6.93	>50	45.82	●	29.17	1.7
TV1.21	C	1/2	7.22	>50	●	27.75	●	>50	●
96ZM651.01	C	2	0.1	0.28	18	●	11	1.78	2.2
CAP210.2.00 *	C	2	0.675	●	●	20.26	●	38.53	●
CAP45.2.00.G3 *	C	2	>50	●	30	19.77	7	0.61	38
Ce0393_C3	C(T/F)	2	0.56	●	●	●	●	●	●
Ce1172_H1	C(T/F)	2	1.51	●	●	●	●	●	●
Ce1176_A3	C(T/F)	2	0.34	●	●	●	●	●	●
Ce2010_F5	C(T/F)	2	1.45	●	●	●	●	●	●
Ce2060_G9	C(T/F)	2	0.42	●	●	●	●	●	●
Du156.12 *	C	2	3.82	0.43	8.9	5.25	4.6	21.16	11
Du172.17 *	C	2	>50	31.4	8.4	9.81	●	>50	1.75
Du422.1 *	C	2	2.32	0.64	22	10.09	>50	>50	24
ZM135M.PL10a *	C	2	2.21	4.35	17	5.55	20	3.69	1.9
ZM197M.Pb7 *	C	2	0.4	6.17	38	32.52	16	3.23	5.2
ZM214M.PL15 *	C	2	0.237	0.36	22	>50	32	4.34	4.3
ZM233M.PB6 *	C	2	3.09	●	6.4	2.17	48	0.65	0.2
ZM249M.PL1 *	C	2	1.37	0.27	●	6.79	●	>50	●
ZM53M.PB12 *	C	2	●	●	●	15.64	●	2.93	●
c92BR025 (C111)	C	?	0.99	●	●	●	●	●	●
3817.v2.c59	C/D	2	11.29	●	●	●	●	●	●
6811.v7.c18	C/D	2	1.95	0.28	●	●	●	●	●
6952.v1.c20	C/D	2	0.41	1.02	●	●	●	●	●
89_F1_2_25	C/D	2	2.513	●	●	●	●	●	●
231965.c1	D	2	2.03	●	●	●	●	●	●
3016.v5.c45	D	2	3.09	●	●	●	●	●	●
6405.v4.c34	D	?	14.37	●	●	●	●	●	●
A03349M1.VRC4a	D	?	6.79	●	●	●	●	●	●
NKU3006.ec1	D	?	0.29	●	●	●	●	●	●
P1981_C5_3	G	2	2.13	>50	●	●	●	●	●
X1193_c1	G	2	1.45	●	●	●	●	●	●
X1254_c3	G	2	48.16	>50	●	●	●	●	●
X1632_S2_B10	G	2	0.9	0.75	●	●	●	●	●
X2088_c9	G	2	16.8	>50	●	●	●	●	●
X2131_C1_B5	G	2	0.15	0.56	●	●	●	●	●
X1854_c2_10	G	?	8.52	●	●	●	●	●	●
X2160_c25	G	?	>50	2.02	●	●	●	●	●
Number of viruses tested:			100	71	27	45	26	48	27
Number of viruses neutralized:			96	57	22	34	18	26	19
Neutralization in percentages:			96	80.2817	81.4815	75.5556	69.2308	54.1667	70.3704
Median IC50 of neutralized viruses:			0.845	0.71	19	20.655	15	4.015	2.6
Table S1: IC50 values from VHH clones against various HIV-1 strains given in µg/ml. Names of the viral strains are given as well as the subgroup and the tier category (if known) they belong to. Viruses belonging to the B and C reference panels (Li, et al. (2005) J Virol. 79(16):10108-25. and Li et al. (2006) J Virol. 80(23):11776-90) are marked with *. Values below 1 µg/ml are marked in red, betw…
